# Supplementary material for: When ontogeny recapitulates phylogeny: Fixed neurodevelopmental sequence of manipulative skills among primates
Source: Sci Adv. 2020 Jul 24;6(30):eabb4685. doi: 10.1126/sciadv.abb4685 (PMC7380958; doi:10.1126/sciadv.abb4685)
Supplement: abb4685_Table_S1.xlsx [file abb4685_Table_S1.xlsx]

## Sheet: Sheet1
species	age at adult-level skill competence (days)	adult-level skill competence reached	weaning age (days)	reference weaning age	random intercept estimates	random slope estimates	brain size	reference brain size	manipulation complexity of adult individuals	reference manipulation complexity of adult individuals	# observation bouts	# individuals	sex of observed individuals	study sites
Alouatta seniculus	162	before weaning	380	Isler and van Schaik 2012	0.132307	-0.00926375	54.3	Heldstab et al 2018	1.73077	Heldstab, unpublished data	111	2	males	Tierpark Berlin
Ateles fusciceps	206	before weaning	577	Isler and van Schaik 2012	0.671833	-0.0115717	107.6	Heldstab et al 2016	1.35	Heldstab et al 2016	86	1	female	Tierpark Hellabrunn in München
Ateles geoffroyi	180.5	before weaning	790	Isler and van Schaik 2012	0.403802	-0.00565057	103.5	Heldstab et al 2016	2.48	Heldstab et al 2016	296	4	females and males	Zoo Basel
Callicebus cupreus	58	before weaning	140	Isler and van Schaik 2012	-0.179755	0.00166292	17.4	Heldstab et al 2016	1.85	Heldstab et al 2016	159	2	males	Zoo Basel
Callimico goeldii	45	before weaning	67	Isler and van Schaik 2012	-0.437977	0.00481008	11.1	Heldstab et al 2016	1.43	Heldstab et al 2016	294	4	males	Zoo Zürich, Abenteuerland Walter Zoo in Gossau
Callithrix jacchus	58	before weaning	77	Isler and van Schaik 2012	-0.245207	0.00281859	7.4	Heldstab et al 2016	1.33	Heldstab et al 2016	149	4	females and males	Departmentof Anthropology, University Zürich
Cebuella pygmaea	48.5	before weaning	91	Isler and van Schaik 2012	-0.371088	0.00375289	4	Heldstab et al 2018	2.16211	Heldstab, unpublished data	273	6	females and males	Abenteuerland Walter Zoo in Gossau, zoologisch-botanischer Garten Wilhelma in Stuttgart
Cercocebus torquatus	161	before weaning	305	Animal Diversity Web	-0.344891	0.00852114	93.4817	Heldstab et al 2018	3.91	Heldstab, unpublished data	73	1	male	Tierpark Berlin
Cercopithecus roloway	122	before weaning	365	Isler and van Schaik 2012	-0.438879	0.00862114	55.2	Heldstab et al 2018	2.03	Heldstab, unpublished data	229	3	females and males	Parc Zoologique & Botanique de Mulhouse
Cercopithecus diana	160	before weaning	365	Isler and van Schaik 2012	-0.557954	0.00383794	57.3	Heldstab et al 2016	2.03	Heldstab et al 2016	84	1	female	Tierpark Berlin
Cercopithecus hamlyni	237	at weaning	240	All the Worlds Primates webpage	-0.312055	0.00989175	51.2	Heldstab et al 2016	3.84	Heldstab et al 2016	198	2	females and males	Parc Zoologique & Botanique de Mulhouse
Cercopithecus lhoesti	176	before weaning	365	Animal Diversity Web	-0.682026	0.00740671	66.5	Heldstab et al 2016	2.77	Heldstab et al 2016	120	2	females	Parc Zoologique & Botanique de Mulhouse
Colobus guereza	159	before weaning	334	Isler and van Schaik 2012	0.18728	0.0120538	72.6	Heldstab et al 2016	2.38	Heldstab et al 2016	191	2	females and males	Toni’s Zoo in Rothenburg
Eulemur coronatus	93	before weaning	158	Animal Diversity Web	-0.11078	-0.00742875	19.2	Heldstab et al 2016	1.6	Heldstab et al 2016	127	2	males	Parc Zoologique & Botanique de Mulhouse
Eulemur rubriventer	121	at weaning	135	Isler and van Schaik 2012	0.313357	-0.00112205	26.2	Heldstab et al 2018	2.55	Heldstab, unpublished data	68	1	female	Tierpark Berlin
Gorilla gorilla	1098.5	at weaning	1278	Isler and van Schaik 2012	0.724255	-0.00447856	434.4	Heldstab et al 2016	5	Heldstab et al 2016	1982	12	females and males	zoologisch-botanischer Garten Wilhelma in Stuttgart, Tierpark Hellabrunn in München, Zoo Zürich, Zoo Basel
Hylobates pileatus	890	after weaning	730	Animal Diversity Web	1.58931	0.000747207	90.5	Heldstab et al 2016	2.14	Heldstab et al 2016	243	3	females and males	Zoo Zürich
Hylobates moloch	485.5	before weaning	600	All the Worlds Primates webpage	-0.436812	-0.0254771	92.7154	Heldstab et al 2018	2.35	Heldstab, unpublished data	283	2	females	Tierpark Hellabrunn in München
Lemur catta	55.6667	before weaning	179	Isler and van Schaik 2012	-0.546675	0.00343372	23.4	Heldstab et al 2016	1.48	Heldstab et al 2016	458	7	females and males	Knie’s Kinderzoo in Rapperswil, Tierpark Hellabrunn in München, Toni’s Zoo in Rothenburg , Zoo Basel
Leontopithecus rosalia	39	before weaning	91	Isler and van Schaik 2012	0.0663132	0.00581112	12.6	Heldstab et al 2016	1.2	Heldstab et al 2016	204	6	females and males	Zoo Zürich
Macaca silenus	354	before weaning	457.5	All the Worlds Primates webpage	-0.0877345	0.00083522	78	Heldstab et al 2018	4.24	Heldstab, unpublished data	112	3	females and males	Zoo Berlin
Macaca sylvanus	188	at weaning	213	Isler and van Schaik 2012	-0.203021	0.00668289	94.8	Heldstab et al 2016	3.76	Heldstab et al 2016	314	5	females and males	Plättli Zoo in Frauenfeld, Toni’s Zoo in Rothenburg
Mandrillus leucophaeus	207.667	before weaning	245	Sinclair 2015	0.554995	0.00575362	126.3	Heldstab et al 2018	2.68	Heldstab, unpublished data	260	4	females and males	Tierpark Hellabrunn in München
Pan paniscus	868.714	before weaning	1094	Isler and van Schaik 2012	0.445424	0.00430917	326.25	Heldstab et al 2018	3.79	Heldstab, unpublished data	1126	10	females and males	zoologisch-botanischer Garten Wilhelma in Stuttgart
Pan troglodytes	941	before weaning	1460	Isler and van Schaik 2012	0.683592	-0.00329878	391.6	Heldstab et al 2016	4.38	Heldstab et al 2016	682	7	females and males	Zoo Basel
Pithecia pithecia	197	after weaning	120	Isler and van Schaik 2012	0.987912	-0.0105252	31.6	Heldstab et al 2016	1.86	Heldstab et al 2016	139	1	male	Zoo Basel
Pongo abelii	1289.67	before weaning	2009	Isler and van Schaik 2012	-0.342904	-0.00468993	349.7	Heldstab et al 2016	3.89	Heldstab et al 2016	1441	10	females and males	ZOOM Erlebniswelt in Gelsenkirchen, Zoo Zürich, Zoo Basel, Tierpark Hellabrunn in München
Saguinus bicolor	59	before weaning	81	Isler and van Schaik 2012, mean from all Saguinus species	-0.316095	0.00386227	9.5	Heldstab et al 2016	1	Heldstab et al 2016	62	2	females and males	Parc Zoologique & Botanique de Mulhouse
Saguinus imperator	51	before weaning	76	Animal Diversity Web	-0.915463	0.00318209	10.7	Heldstab et al 2016	1.62	Heldstab et al 2016	80	2	females	Zoo Zürich
Saguinus midas	24	before weaning	69	All the Worlds Primates webpage	-0.522647	0.00854218	9.81057	Heldstab et al 2018	1.31	Heldstab, unpublished data	67	1	male	Tierpark Berlin
Saguinus oedipus	43	before weaning	76	Isler and van Schaik 2012	-0.437977	0.00525256	9.7	Heldstab et al 2016	1.7	Heldstab et al 2016	252	3	females and males	Zoo Basel, Tierpark Hellabrunn in München und UZH
Saimiri boliviensis	45	before weaning	153	Animal Diversity Web	-0.455047	0.00481008	21.5222	Heldstab et al 2018	2.13	Heldstab, unpublished data	148	3	males	Parc Zoologique & Botanique de Mulhouse
Saimiri sciureus	44	before weaning	183	Isler and van Schaik 2012	-0.17272	0.00497314	23.5	Heldstab et al 2016	1.94	Heldstab et al 2016	183	3	males	Toni’s Zoo in Rothenburg, Departmentof Anthropology, University Zürich
Trachypithecus auratus	138	before weaning	319	Isler and van Schaik 2012, mean from all Trachypithecus species	0.0969254	0.000199915	55	Heldstab et al 2018	2.59	Heldstab, unpublished data	230	4	females and males	zoologisch-botanischer Garten Wilhelma in Stuttgart
Varecia rubra	91	at weaning	105	All the Worlds Primates webpage	0.369825	-0.00138575	29.4	Heldstab et al 2016	1.33	Heldstab et al 2016	63	1	female	Kölner Zoo
Varecia variegata	137	at weaning	146	Isler and van Schaik 2012		-0.00632263	32.1	Heldstab et al 2018	2.39	Heldstab, unpublished data	149	2	males	Tierpark Berlin
